# Supplementary material for: YouTube as a Source of Patient Information Regarding Exercises and Compensated Maneuvers for Dysphagia
Source: Healthcare (Basel). 2021 Aug 23;9(8):1084. doi: 10.3390/healthcare9081084 (PMC8392155; doi:10.3390/healthcare9081084)
Supplement: Supplementary file 1 [file healthcare-09-01084-s001.zip]

Archive with 1 entries (1 files):
- healthcare-1317471-supplementary.pdf
